# Supplementary material for: A verification protocol for the probe sequences of Affymetrix genome arrays reveals high probe accuracy for studies in mouse, human and rat
Source: BMC Bioinformatics. 2007 Apr 20;8:132. doi: 10.1186/1471-2105-8-132 (PMC1865557; doi:10.1186/1471-2105-8-132)
Supplement: Additional File 1 — Verification scores for the Affymetrix U74 array. The file contains the numbers and percentages of probe sets per occurring combination of verification scores. 'e' = 'entirely verified', 'p' = 'partially verified' and 'u' = 'entirely unverified'. [file 1471-2105-8-132-S1.xls]

## Sheet: supptableU74
number of probe sets	percentage of probe sets	RefSeq	UniGene Unique	NIA	Genome
3271	26.33	e	e	e	e
540	4.35	e	e	e	p
3	0.02	e	e	e	u
171	1.38	e	e	p	e
273	2.2	e	e	p	p
1	0.01	e	e	p	u
42	0.34	e	e	u	e
5	0.04	e	e	u	p
14	0.11	e	e	u	u
556	4.48	e	p	e	e
206	1.66	e	p	e	p
1	0.01	e	p	e	u
92	0.74	e	p	p	e
174	1.4	e	p	p	p
4	0.03	e	p	p	u
6	0.05	e	p	u	e
1	0.01	e	p	u	p
3	0.02	e	p	u	u
834	6.71	e	u	e	e
166	1.34	e	u	e	p
1	0.01	e	u	e	u
54	0.43	e	u	p	e
96	0.77	e	u	p	p
1	0.01	e	u	p	u
33	0.27	e	u	u	e
3	0.02	e	u	u	p
5	0.04	e	u	u	u
347	2.79	p	e	e	e
48	0.39	p	e	e	p
1	0.01	p	e	e	u
31	0.25	p	e	p	e
43	0.35	p	e	p	p
1	0.01	p	e	p	u
5	0.04	p	e	u	e
3	0.02	p	e	u	p
1	0.01	p	e	u	u
483	3.89	p	p	e	e
87	0.7	p	p	e	p
218	1.75	p	p	p	e
1189	9.57	p	p	p	p
53	0.43	p	p	p	u
13	0.1	p	p	u	e
18	0.14	p	p	u	p
7	0.06	p	p	u	u
186	1.5	p	u	e	e
35	0.28	p	u	e	p
71	0.57	p	u	p	e
268	2.16	p	u	p	p
17	0.14	p	u	p	u
10	0.08	p	u	u	e
16	0.13	p	u	u	p
1	0.01	p	u	u	u
232	1.87	u	e	e	e
4	0.03	u	e	e	p
18	0.14	u	e	p	e
20	0.16	u	e	p	p
15	0.12	u	e	u	e
4	0.03	u	e	u	p
19	0.15	u	e	u	u
100	0.81	u	p	e	e
3	0.02	u	p	e	p
33	0.27	u	p	p	e
106	0.85	u	p	p	p
9	0.07	u	p	p	u
11	0.09	u	p	u	e
8	0.06	u	p	u	p
8	0.06	u	p	u	u
329	2.65	u	u	e	e
7	0.06	u	u	e	p
88	0.71	u	u	p	e
188	1.51	u	u	p	p
2	0.02	u	u	p	u
165	1.33	u	u	u	e
134	1.08	u	u	u	p
1211	9.75	u	u	u	u
