# Supplementary material for: A verification protocol for the probe sequences of Affymetrix genome arrays reveals high probe accuracy for studies in mouse, human and rat
Source: BMC Bioinformatics. 2007 Apr 20;8:132. doi: 10.1186/1471-2105-8-132 (PMC1865557; doi:10.1186/1471-2105-8-132)
Supplement: Additional File 2 — Verification scores for the Affymetrix 430 array. The file contains the numbers and percentages of probe sets per occurring combination of verification scores. 'e' = 'entirely verified', 'p' = 'partially verified' and 'u' = 'entirely unverified'. [file 1471-2105-8-132-S2.xls]

## Sheet: supptable430
number of probe sets	percentage of probe sets	RefSeq	UniGene Unique	NIA	Genome
11037	24.51	e	e	e	e
1892	4.2	e	e	e	p
7	0.02	e	e	e	u
427	0.95	e	e	p	e
599	1.33	e	e	p	p
1	0	e	e	p	u
231	0.51	e	e	u	e
8	0.02	e	e	u	p
36	0.08	e	e	u	u
1598	3.55	e	p	e	e
521	1.16	e	p	e	p
1	0	e	p	e	u
203	0.45	e	p	p	e
337	0.75	e	p	p	p
2	0	e	p	p	u
27	0.06	e	p	u	e
1	0	e	p	u	p
7	0.02	e	p	u	u
2615	5.81	e	u	e	e
579	1.29	e	u	e	p
159	0.35	e	u	p	e
203	0.45	e	u	p	p
1	0	e	u	p	u
155	0.34	e	u	u	e
11	0.02	e	u	u	p
23	0.05	e	u	u	u
807	1.79	p	e	e	e
139	0.31	p	e	e	p
78	0.17	p	e	p	e
99	0.22	p	e	p	p
3	0.01	p	e	p	u
12	0.03	p	e	u	e
3	0.01	p	e	u	p
3	0.01	p	e	u	u
960	2.13	p	p	e	e
186	0.41	p	p	e	p
416	0.92	p	p	p	e
1877	4.17	p	p	p	p
44	0.1	p	p	p	u
21	0.05	p	p	u	e
65	0.14	p	p	u	p
12	0.03	p	p	u	u
382	0.85	p	u	e	e
70	0.16	p	u	e	p
121	0.27	p	u	p	e
433	0.96	p	u	p	p
4	0.01	p	u	p	u
38	0.08	p	u	u	e
58	0.13	p	u	u	p
7	0.02	p	u	u	u
2483	5.51	u	e	e	e
69	0.15	u	e	e	p
5	0.01	u	e	e	u
255	0.57	u	e	p	e
162	0.36	u	e	p	p
4	0.01	u	e	p	u
401	0.89	u	e	u	e
40	0.09	u	e	u	p
33	0.07	u	e	u	u
866	1.92	u	p	e	e
47	0.1	u	p	e	p
1	0	u	p	e	u
315	0.7	u	p	p	e
557	1.24	u	p	p	p
6	0.01	u	p	p	u
166	0.37	u	p	u	e
99	0.22	u	p	u	p
19	0.04	u	p	u	u
5486	12.18	u	u	e	e
107	0.24	u	u	e	p
5	0.01	u	u	e	u
1333	2.96	u	u	p	e
1611	3.58	u	u	p	p
18	0.04	u	u	p	u
2688	5.97	u	u	u	e
971	2.16	u	u	u	p
771	1.71	u	u	u	u
